# Supplementary material for: Synthetic Immunological Niche Reveals Early Immune Dysregulation and Stratifies Therapeutic Response in Type 1 Diabetes
Source: bioRxiv. 2026 Mar 10:2026.03.06.710219. Preprint. [Version 1] doi: 10.64898/2026.03.06.710219 (PMC13060903; doi:10.64898/2026.03.06.710219)
Supplement: Supplement 3 [file media-3.zip]

Archive with 25 entries (24 files):
- Supplementary Table/
- Supplementary Table/Supplementary_Table_1.xlsx
- __MACOSX/Supplementary Table/._Supplementary_Table_1.xlsx
- Supplementary Table/.DS_Store
- __MACOSX/Supplementary Table/._.DS_Store
- Supplementary Table/Supplementary_Table_7.xlsx
- __MACOSX/Supplementary Table/._Supplementary_Table_7.xlsx
- Supplementary Table/Supplementary_Table_6.xlsx
- __MACOSX/Supplementary Table/._Supplementary_Table_6.xlsx
- Supplementary Table/Supplementary_Table_9.xlsx
- __MACOSX/Supplementary Table/._Supplementary_Table_9.xlsx
- Supplementary Table/Supplementary_Table_10.xlsx
- __MACOSX/Supplementary Table/._Supplementary_Table_10.xlsx
- Supplementary Table/Supplementary_Table_5.xlsx
- __MACOSX/Supplementary Table/._Supplementary_Table_5.xlsx
- Supplementary Table/Supplementary_Table_4.xlsx
- __MACOSX/Supplementary Table/._Supplementary_Table_4.xlsx
- Supplementary Table/Supplementary_Table_8.xlsx
- __MACOSX/Supplementary Table/._Supplementary_Table_8.xlsx
- Supplementary Table/Supplementary_Table_3.xlsx
- __MACOSX/Supplementary Table/._Supplementary_Table_3.xlsx
- Supplementary Table/SupplementaryTableLegends.docx
- __MACOSX/Supplementary Table/._SupplementaryTableLegends.docx
- Supplementary Table/Supplementary_Table_2.xlsx
- __MACOSX/Supplementary Table/._Supplementary_Table_2.xlsx
